# Supplementary material for: Associations of Systemic Immune-Inflammation Index and Hematological Markers with Symptom Burden and Radiological Stage in Sarcoidosis
Source: Diagnostics (Basel). 2026 Jul 2;16(13):2082. doi: 10.3390/diagnostics16132082 (PMC13361291; doi:10.3390/diagnostics16132082)
Supplement: Supplementary file 1 [file diagnostics-16-02082-s001.zip]

Archive with 1 entries (1 files):
- diagnostics-4357341-supplementary.pdf
